# Supplementary material for: Cytoplasmic Colocalization of RXRα and PPARγ as an Independent Negative Prognosticator for Breast Cancer Patients
Source: Cells. 2022 Apr 6;11(7):1244. doi: 10.3390/cells11071244 (PMC8997589; doi:10.3390/cells11071244)
Supplement: Supplementary file 1 [file cells-11-01244-s001.zip]

Archive with 1 entries (1 files):
- cells-1634388-supplementary.pdf
